# Supplementary material for: Coinfection with Strongyloides and SARS-CoV-2: A Systematic Review
Source: Trop Med Infect Dis. 2023 Apr 25;8(5):248. doi: 10.3390/tropicalmed8050248 (PMC10224069; doi:10.3390/tropicalmed8050248)
Supplement: Supplementary file 1 [file tropicalmed-08-00248-s001.zip]

Archive with 3 entries (3 files):
- S1. List of excluded studies.pdf
- S2. List of included studies.pdf
- S3. Characteristics of included studies.xlsx
