# Supplementary material for: Coinfection with Strongyloides and SARS-CoV-2: A Systematic Review
Source: Trop Med Infect Dis. 2023 Apr 25;8(5):248. doi: 10.3390/tropicalmed8050248 (PMC10224069; doi:10.3390/tropicalmed8050248)
Supplement: Supplementary file 1 [file tropicalmed-08-00248-s001.zip › S3. Characteristics of included studies.xlsx]

## Sheet: Sheet1
Study	Country	Type of study	Number of cases	Age	Gender	Country of origin	Immunological status (vaccination, conditions with immunosuppression - except COVID-19)	Comorbidities, medication, risk factors	Onset	General clinical signs and symptoms	Strongyloidiasis manifestation	Time between SARS-CoV-2 infection and Strongyloides diagnosis	SARS-CoV-2 infection diagnosis	Strongyloides diagnosis	Paraclinical findings - general	Pulmonary imaging: X ray/CT/MRI	Other imaging	Postmortem examination	COVID-19 severity	General treatment	COVID-19 treatment	Strongyloides treatment	Evolution/ outcome	Assumed mechanism	Notes
Alian 2022	Iran	Case report	1	73	F	Iran	Previous COVID-19 infection (1 months)	Chronic kidney disease, diabetes mellitus, hypertension, dyslipidemia. Aspirin (80 mg once daily), prednisolone (5 mg once daily), metoprolol (50 mg twice daily), amlodipine, (4 mg twice daily), pantoprazole (40 mg once daily), furosemide (40 mg once daily), losartan (25 mg twice daily), Insulin (60 unites twice daily), calcitriol (0.25 mg daily), nitrocontine (6.4 mg twice daily), clonazepam (1 …	Dyspnea, nausea, vomiting, myalgia weakness and lethargy (4 days before admission)	Dyspnea, nausea, vomiting, myalgia weakness, lethargy. Fever. Oxygen saturations = 89%. Headache, pain in her upper jaw. Erythema, and tenderness in the right cheek. Some days’ treatment with Amphotericin B, BUN, and creatinine raised and the patient developed diarrhea and became hemodynamically unstable.	Mucormycosis. No Strongyloidiasis manifestations.	1 month	N/R	Stool analysis: positive for Strongyloides stercoralis	WBC 27400 u/microliter. HCT 37.8%. PLT 301000 u/microliter. HgB 12.3 g/dl. Lymphocytes 4.3%. Neutrophils 89.2%. Blood sugar 292 mg/dl. Urea 119 mg/dl. Creatinine 2.6 mg/dl. LDH 682 IU/L. K 4.3 mmol/L. Na 127 mEq/L. C.R.P Negative. CPK 40 IU/L. Troponin Negative. pH 7.35. pCO2 40.1 mmHg. Base excess - 3.9. HCO3 21.7 mEq/L. PTT 34 sec. INR 1.32. Urine analysis report: Albumin (urine) +, Bacteria Ma…	CT: suspected lesions was observed. However, it was not possible to distinguish whether these lesions were new or related to previous Covid-19 infection.	CT-scan of the brain, orbits, and paranasal sinuses reveal soft tissue swelling and development of fungal invasion to the right side of the face. Brain MRI: the involvement was limited to ethmoid sinus.	N/A	N/R	Insulin. Amphotericin B. Ceftriaxone, clindamycin, vancomycin.	Iv fluid therapy, oxygen therapy, dexamethasone (8 mg daily), Remdesevir, enoxaparin (40 mg daily, SC injection). On the third day of admission, the PCR test reported negative result, so COVID-19 medication medications was discontinued.	N/R	Death (32 days after admission).	Immunosuppression due to corticotherapy.
Babazadeh 2022	Iran	Case report	1	70	M	Iran	Previous COVID-19 infection (3 weeks)	Mitral valve replacement and atrial fibrillation, heart failure for 3 years.	Chest discomfort, nausea, anorexia for 10 days.	Oxygen saturation 96% without supplemental oxygen. Physical examination: unremarkable except for AF arrhythmia.	HS	3 weeks	N/R	Histopathologic examination of the biopsies showed numerous eggs and filariform larvae of S. stercoralis in the gastric and duodenal mucosae with increased eosinophilic infiltration in lamina propria.	WBC 17,600/μL. Absolute neutrophil count: 7568/μL, absolute lymphocyte count: 2464/μL and absolute eosinophil count 7040/μL. High sensitive C-reactive protein: 1 mg/L, ESR: 20 mm/h. Troponin I and CK-MB: negative. ECG showed AF rhythm with no ST–T wave changes. Serial EAC revealed a decreasing trend in eosinophil count.				Severe	N/R	6 mg/day dexamethasone iv (10 days)	Ivermectin (200 μg/kg for 2+5 days). Albendazole (400 mg every 12 hours for 10 days)	Improvement (remission of symptoms). Follow-up (at 8 months): good general condition without any complaints or adverse events	In the case of immunosuppression, strongyloidiasis can cause hyperinfection syndrome or disseminated infection	Strongyloidiasis should be considered in cases of unexplained hypereosinophilia.
Feria 2022	Spain	Case report	Case 1	44	M	From Bolivia, resident in Spain for 17 years.	N/R	Smoking, hypertension, obesity.	Generalised pruritus and a new linear urticarial lesion on the abdomen (7 days after COVID-19 treatment)	Generalised pruritus, linear urticarial lesion on the abdomen	Cutaneous reactivation	7 days	N/R	Serology for S. stercoralis IgG (ELISA): positive result with a value of 2.27 (normal values < 1.01).	Eosinophils 0.29 x 10⁹/L, WBC 10.47 x 10⁹/L. CRP 35.99 mg/L. D-dimer 1,410 ng/mL. Ferritin 663.3 ug/L. Serology for HIV-1/2, viral hepatitis and HTLV-1/2 were negative.	N/R	N/A	N/A	Severe bilateral SARS-CoV-2 pneumonia.	High-flow oxygen therapy.	Dexamethasone (6 mg/day, 7 days).	Ivermectin 200 mcg/kg/day for 2 days	Complete resolution ofthe skin condition. Follow up (at 3 months): asymptomatic; serology for S. stercoralis IgG remained positive.	Cutaneous reactivation of chronic S. stercoralis infection with the appearance of larva currens in patients hospitalised for SARS-CoV-2 pneumonia and treated with dexamethasone. The absence of eosinophilia is noteworthy, and may be absent due to treatment with dexamethasone, possibly responsiblefor the reduction in peripheral eosinophil count.	Reactivation of chronic S. stercoralis infection in patients on dex-amethasone treatment for SARS-CoV-2 pneumonia warrants a highindex of clinical suspicion in immigrant populations from endemic areas, and new onset rash or pruritus should be monitored asa possible early indicator
			Case 2	74	F	From Honduras, resident in Spain for 7 years.	N/R	Pyrazolone allergy, hypertension, dyslipidaemia, chronic kidney disease, disseminated tuberculosis correctly treated for four years.	Intense pruritus mainly on theupper limbs (10 days after COVID-19 treatment).	Pruritus mainly on theupper limbs. Erythematous, serpiginous, raised linear lesion in the right peri-umbilical abdominal area.	Cutaneous reactivation	10 days	N/R	Serology for S. stercoralis IgG (ELISA) was pos-itive with a value of 2.47 (normal values < 1.01),	Eosinophils 0.0 x 10⁹/L. Lymphocytes 1.20 x 10⁹/L. CRP 19.17 mg/L. D-dimer 650 ng/mL. Ferritin 320 x 10e9/L. Serology for HIV-1/2, viral hepatitis and HTLV-1/2 were negative.	N/R	N/A	N/A	Moderate-severe. Bilateral SARS-CoV-2 pneumonia	N/R	Dexamethasone (6 mg/day, 10 days)	Ivermectin 200 mcg/kg/day for 2 days	Complete resolution ofthe skin condition. Follow up (at 3 months): asymptomatic; serology for S. stercoralis IgG remained positive.	Cutaneous reactivation of chronic S. stercoralis infection with the appearance of larva currens in patients hospitalised for SARS-CoV-2 pneumonia and treated with dexamethasone. The absence of eosinophilia is noteworthy, and may be absent due to treatment with dexamethasone.
Gautam 2021	India	Case report	1	53	M	Central India.	N/R	2 weeks after COVID-19 admission, the patient was discharged in stable condition after testing negative for SARS-CoV-2 by RT-PCR.	Fever, diarrhea (4 days before admission). Abdominal discomfort after meals (one-and-a-half month before admission).	Fever, diarrhea ,abdominal discomfort after meals.	HS	2 months	N/R	Stool microscopic examination: rhabditiform larvae of Strongyloides stercoralis, which were 280 - 300 mm long with short buccal cavity, prominent genital precordium and pointed tail. The stool sample was also inoculated on Koga agar plate and within 48 hours: actively motile filariform larvae and adult female worms of S. stercoralis. observed (	Upper gastro-intestinal endoscopy: hiatus hernia with duodenal ulcer. Normocytic normochromic anaemia. Neutrophilic leukocytosis (WBC 26,380/mL3, neutrophils 82 % with left shift and normal eosinophil count). Blood cultures: sterile. Faecal occult blood test: positive. RT-PCR for SARS-CoV-2: negative	CT: moderate pleural effusion, interlobular septal thickening with linear fibrotic bands in bilateral lung parenchyma.	N/A	N/A	N/R	Injection amoxicillin, injection clarithromycin, injection pantoprazole	Methylprednisolone 60 mg iv (twice a day for 5 days)	Oral albendazole and ivermectin	After 2 weeks, microscopic examination of stool & inoculation on Koga agar plate didn’t demonstrated any parasitic forms of S. stercoralis.	Strongyloidiasis hyperinfection syndrome
Kim 2022	USA	Case report	1	63	M	Cambodia	N/R	Diabetes mellitus, alcohol use disorder.	First hospitalization: 4-day history of fever, cough, and respiratory distress. Second hospitalization (6 days after discharge): respiratory failure and altered mental status.	First hospitalization: ever,cough, respiratory distress. Five days after admission: the patient’s respiratory failure worsened, and he required supplemental oxygen via high-flow nasal cannula. Second hospitalization: temperature 39°C, hypoxia.	HS	28 days	RT-PCR positive	Microscopic examination of the bronchoalveolar lavage fluid: parasitic worms consistent with Strongyloides spp. Stool samples: negative for parasites: Strongyloides serum IgG: positive	First hospitalization: WBC 8,500 cells/μL (absolute lymphocyte count 660 cells/μL, reference range 800–4,800 cells/μL) and absolute eosinophil count of 0 cells/μL (reference range 0–800 cells/μL). Second hospitalization: WBC 5,300 cells/μL (absolute lymphocyte count 1,000 cells/μL) and absolute eosinophil count of 100 cells/μL. Blood and sputum cultures: positive for methicillin-sensitive Staphyl…	First hospitalization: Chest radiographs: patchy bilateral airspace consolidations. CT (hospitalization day 5): multifocal bilateral airspace opacities. Second hospitalization: MRI, CT scan: no focal infection.	N/A	N/A	N/R	First hospitalization: Supplemental oxygen via high-flow nasal cannula. Second hospitalisation: intubation. Cefazolin (2 g every 8 h for 10 days). Intravenous meropenem (2 g every 8 h)	Intravenous dexamethasone (6 mg/d for 10 days); during the first 5 days of treatment, he also received baricitinib (10 mg 1×/d) and remdesivir (100 mg/d).	Oral ivermectin (200 μg/kg for 14 days)	Death.	Strongyloides hyperinfection syndrome. Several case studies have shown a pattern of initial eosinopenia in patients with chronic strongyloidiasis and COVID-19 suppressed with corticosteroids. Eosinophils became elevated in these patients because Strongyloides hyperinfection developed after corticosteroid administration.	Strongyloides hyperinfection syndrome should be included in the differential diagnosis for patients from endemic areas who receive dexamethasone for COVID-19 and experience clinical decompensation.
Lier 2020	USA	Case report	1	68	M	Twenty years before, he had emigrated from Ecuador to USA.	No vaccination	Hypertension and diabetes mellitus complicated by peripheral neuropathy.	8-day history of chills, myalgia, headache, cough, nausea, worsening dyspnea. The patient denied rhinorrhea, anosmia, dysgeusia, diarrhea, or abdominal pain.	Chills, myalgia, headache, cough, nausea, worsening dyspnea. Fever (38.2°C), blood pressure 137/68 mm Hg, pulse 97 beats/minute, respiratory rate 24 breaths/minute. Oxygen saturation 96% on 2 L/minute of supplemental oxygen. Dry mucous membranes and decreased air entry with bibasilar crackles. Day 9 - persistent hypoxemia and a new fever. Day 12 - hypotension. Day 18 - new fever (38.8°C). day 19:…	DS	1 month	NP swab. RT-PCR positive. No data on Ct.	Day 19: sputum culture: serpiginous tracks were noted on a chocolate agar plate. Gram and iodine stains: larvae measuring 280–300 μm with a short buccal canal and prominent genital primordium consistent with Strongyloides species. Strongyloides serum antibody and stool analysis for ova and parasites: negative. Day 25: repeat sputum culture no larvae were identified; repeat stool ova and parasite …	WBC 10,200/mL3 (absolute lymphocyte count of 700/mL3 and absolute eosinophil count of 0/mL3). High-sensitivity C-reactive protein 178.8 mg/L. Ferritin 885 mg/mL. D-dimer 1,200 ng/mL. Hemoglobin A1c 6.5%. Sputum culture: normal commensal flora. Day 12: Streptococcus constellatus and Citrobacter freundii on blood culture; sputum culture: Pseudomonas aeruginosa and methicillin-susceptible Staphyloco…	Admission: Chest X-ray: bilateral patchy airspace opacities in the mid to lower lung zones. Day 21: Chest X-ray: unchanged multifocal bilateral pulmonary opacities. Day 30 - CT: widespread peripheral ground-glass opacities and peribronchial consolidation in the right lower lobe.	N/A	N/A	N/R	Following admission, he developed hypoxemic respiratory failure requiring intubation. Norepinephrine for blood pressure support. IV ciprofloxacin, cefazolin, and metronidazole (after day 12). Day 18: antibiotics were changed to iv vancomycin and ciprofloxacin. Day 21: Piperacillin–tazobactam. Day 25: Antibiotics were modified to intravenous vancomycin, ceftazidime, and metronidazole.	Hydroxychloroquine (400 mg oral twice daily loading dose and then 200 mg oral twice daily (5 days). Tocilizumab (once, iv at 8 mg/kg) was given as well as 3 courses of methylprednisolone (40 mg iv every 8 hours) on hospital days 4–6, 8–10, and 12–13.	Ivermectin (200 μg/kg orally daily). Albendazole (400 mg orally every 12 hours) - a 2-week course	Improvement. Transferred to a skilled nursing facility.	Strongyloides dissemination or hyperinfection syndrome under corticosteroids, likely secondary to inhibition of eosinophil and lymphocyte activation. Also, corticosteroid use increases the fertility of adult female worms, leading to increased numbers of eggs and subsequent rhabditiform larvae. In addition to receiving the anti-IL-6 receptor antibody tocilizumab, the patient also received three co…
Lorenzo 2022	Spain	Retrospective, longitudinal, descriptive study, undertaken to review all patients admitted with a diagnosis of COVID-19 infection at a tertiary care hospital.	Patient 1	37	F	Bolivia	No vaccination, no immunosuppression	Obesity. Diabetes mellitus. Dyslipidemia. Previous strongyloidiasis (digestive symptoms, no cutaneous manifestations)	N/R	Digestive symptoms. Fever. Dyspnoea. Cough. Myalgia	None	At study inclusion	RT-PCR positive. No data on Ct	IgG antibodies against S. stercoralis: ELISA-SCIMEDX positive. ELISA-In House-SLASv positive.	Eosinophiles normal.	N/R	N/A	N/A	Non-ICU	N/R	Dexamethasone (6mg once daily) for up to 10 days. Heparin	N/R	Fully recovered without sequellae. Hospitalized 7 days	Despite the high incidence of coinfection described in the study (8%), low clinical impact was observed. Therefore, infection is often paucisymptomatic or asymptomatic during COVID-19 infections.	We should consider false positive results for COVID-19 in patients affected with SHS in endemic areas of strongyloidiasis given the clinical similarities between COVID-19 and SHS.
			Patient 2	47	F	Bolivia	No vaccination, no immunosuppression	Chagas disease. Previous strongyloidiasis (digestive symptoms, asthma, no cutaneous manifestations)	N/R	Ageusia/anosmia. Myalgia. Asthenia. Diarrhoea	None	At study inclusion	RT-PCR positive. No data on Ct	IgG antibodies against S. stercoralis: ELISA-SCIMEDX positive. ELISA-In House-SLASv positive.	Eosinophiles normal.	N/R	N/A	N/A	Non-ICU	N/R	Dexamethasone (6mg once daily) for up to 10 days. Heparin. Remdesivir. Others	N/R	Fully recovered without sequellae. Hospitalized 12 days	Despite the high incidence of coinfection described in the study (8%), low clinical impact was observed. Therefore, infection is often paucisymptomatic or asymptomatic during COVID-19 infections.
			Patient 3	33	F	Honduras	No vaccination, no immunosuppression	Previous strongyloidiasis (digestive symptoms, asthma, no cutaneous manifestations)	N/R	Fever. Dyspnoea. Cough. Myalgia.	Eosinophilia	At study inclusion	RT-PCR positive. No data on Ct	IgG antibodies against S. stercoralis: ELISA-SCIMEDX positive. ELISA-In House-SLASv positive.	Eosinophiles increased.	N/R	N/A	N/A	Non-ICU	N/R	Dexamethasone (6mg once daily) for up to 10 days. Heparin. Others	N/R	Fully recovered without sequellae. Hospitalized 7 days	Despite the high incidence of coinfection described in the study (8%), low clinical impact was observed. Therefore, infection is often paucisymptomatic or asymptomatic during COVID-19 infections.
			Patient 4	38	M	Honduras	No vaccination, no immunosuppression	Previous strongyloidiasis (asthma, no cutaneous manifestations)	N/R	Fever. Dyspnoea. Cough. Ageusia/anosmia.	None	At study inclusion	RT-PCR positive. No data on Ct	IgG antibodies against S. stercoralis: ELISA-SCIMEDX positive. ELISA-In House-SLASv positive.	Eosinophiles normal.	N/R	N/A	N/A	Non-ICU	N/R	Azithromycin. Hydroxychloroquine. Lopinavir/ritonavir	N/R	Fully recovered without sequellae. Hospitalized 4 days	Despite the high incidence of coinfection described in the study (8%), low clinical impact was observed. Therefore, infection is often paucisymptomatic or asymptomatic during COVID-19 infections.
			Patient 5	22	M	Morocco	No vaccination. Immunosuppression: infliximab, adalimumab, steroids and azathioprine	Crohn disease. Previous strongyloidiasis (digestive symptoms, no cutaneous manifestations)	N/R	Fever. Asthenia. Diarrhoea.	None	At study inclusion	RT-PCR positive. No data on Ct	IgG antibodies against S. stercoralis: ELISA-SCIMEDX positive. ELISA-In House-SLASv positive.	Eosinophiles normal.	N/R	N/A	N/A	Non-ICU	N/R	Azithromycin. Hydroxychloroquine. Lopinavir/ritonavir	N/R	Fully recovered without sequellae. Hospitalized 20 days	Despite the high incidence of coinfection described in the study (8%), low clinical impact was observed. Therefore, infection is often paucisymptomatic or asymptomatic during COVID-19 infections.
			Patient 6	69	F	Colombia	No vaccination, no immunosuppression	Trigeminal neuralgia	N/R	Fever. Cough. Myalgia. Asthenia.	None	At study inclusion	RT-PCR positive. No data on Ct	IgG antibodies against S. stercoralis: ELISA-SCIMEDX positive. ELISA-In House-SLASv negative.	Eosinophiles normal.	N/R	N/A	N/A	Non-ICU	N/R	Azithromycin. Hydroxychloroquine. Lopinavir/ritonavir	N/R	Fully recovered without sequellae. Hospitalized 12 days	Despite the high incidence of coinfection described in the study (8%), low clinical impact was observed. Therefore, infection is often paucisymptomatic or asymptomatic during COVID-19 infections.
			Patient 7	27	F	Peru	Ne vaccination, no immunosuppression	Vitiligo. Previous strongyloidiasis (digestive symptoms, no cutaneous manifestations)	N/R	Asymptomatic for SARS-CoV-2 infection. Pregnancy with normal delivery during hospitalization.	None	At study inclusion	RT-PCR positive. No data on Ct	IgG antibodies against S. stercoralis: ELISA-SCIMEDX positive. ELISA-In House-SLASv negative.	Eosinophiles normal.	N/R	N/A	N/A	Nen-ICU	N/R	None	N/R	Fully recovered without sequellae. Hospitalized 9 days	Despite the high incidence of coinfection described in the study (8%), low clinical impact was observed. Therefore, infection is often paucisymptomatic or asymptomatic during COVID-19 infections.
Marchese 2021	Italy	Case report	1	59	F	Southern Italy	No vaccination. Prednison treatment (low dose)	Chronic treatment with low dose prednisone for adult Still’s disease (since 2010). Atenolol for hypertension. Repeated episodes of diffuse itching in the last 10 years, treated with topical steroids with partial improvement.	Malaise, nausea, vomiting and fever lasting about a week.	Malaise, nausea, vomiting, fever. Hypoxia (arterial pO2 57 mmHg). Day 5: worsening of hypoxia. During hospitalization: episode of atrial fibrillation. Day 25: abdominal pain and itching, rapidly improved after ivermectine	Digestive symptoms. Eosinophilia	About 1 month (hospitalization day 25)	Oropharyngeal/nasal swab. RT-PCR positive. No data on Ct.	Day 25: Stool examination - presence of rhabditiform larvae of S. stercoralis. IFAT serology tested positive at a titre of 1:640.	High glicemia. Day 25: eosinophil absolute count increased up to 5540 cell/μL. Rapid decrease of eosinophil after ivermectine.	Chest x-ray: bilateral basal interstitial pneumonia	N/A	N/A	Severe	High-flow supplemental oxygen support. Day 5: non-invasive mechanical ventilation with CPAP (for a total of 11 days). Amiodarone. Insulin-based treatment, later switched to oral hypoglycemic agents.	Hydroxychloroquine. Lopinavir/ritonavir. Dexamethasone. Enoxaparin (prophilactic). Day 7: 2 doses of tocilizumab 8 mg/kg 12 h apart. Dexamethasone 20 mg/day for 5 days, followed by 10 mg/day for other 6 days.	Ivermectin (200 mcg/kg, oral, 4 days)	Improvement, with oxygen weaning on day 27th of hospitalization.	Based on the experiences from the use of steroids and tocilizumab in other diseases, it is conceivable that exacerbation of S. stercoralis infestation may occur. The worsening of patient’s strongyloidiasis was associated with the use of tocilizumab and high-dose corticosteroids. The patient did not develop an hyperinfection syndrome or a disseminated infection, possibly due to the rapid detection…	It is possible that the leukocyte formula alterations in the course of COVID-19 could have masked a pre-existing mild hypereosinophilia, as a consequence of the hyperinflammatory response to SARS-CoV-2 infection.
Martinez 2021	Spain	Retrospective observational study, performed in a tertiary level hospital including all COVID-19 patients from S stercoralis endemic areas and treated with prophylactic ivermectin	3 (9%) patients with positive S stercoralis serology, among 35 COVID-19 patients from endemic areas	Average age: 42.84±11.38 years (among 35 patients)	52% women (among 35 patients)	Latin America. The most frequent countries were: 48% Bolivia, 24% Nicaragua, 12% Ecuador, 8% Colombia, 8% Peru.	No vaccination.	N/R	N/R	NR	None	N/R	N/R	Positive S stercoralis serology (3/35 cases)	No patient had eosinophilia, with an average eosinophiles blood count of 0.04±0.09×10³/mg.	N/R	N/A	N/A	N/R	N/R	Among 35 cases: 83% dexamethasone 6 mg/24 hours, 14% methylprednisolone bolus 250 mg, 12% tocilizumab 400 mg and 3% no immunosuppressive treatment.	Prophilactic: ivermectin 6 mg/8 hours for 2 days.	The patients with positive S stercoralis serology did not develop S stercoralis hyperinfection or dissemination syndrome.	Prophylactic treatment with ivermectin was safe. The authors reccommend that patients from endemic areas who should start immunosuppressive treatment as soon as possible could be treated prophylactically with ivermectin.	The number of patients and positive cases were small and more studies are needed to generate evidence.
Nakandakaria 2021	Peru	Case report	1	4	F	Indiana - Loreto, Peru	N/R	His parents were tested positive and treated for COVID-19 a month earlier. Paracetamol, metamizole (starting 8 days before admission). Piperazine (on the admission day)	Episodes of dry cough and rhinorrhea (8 days before admission). Recurrent febrile episodes and predominantly epigastric abdominal pain (3 days before hospitalization). Purplish red punctate and other maculopapular lesions, predominantly in the lower limbs, plantar level of both feet were slightly painful (2 days before admission)	Within the following 36 hours of hospitalization, abdominal pain continued with the same intensity and frequency, an outbreak of new purpuric lesions on the lower limbs and labial mucosa was identified, and an episode of hematemesis was presented. 48 hours after the start of corticotherapy, there was a progressive decrease in abdominal pain and purpuric lesions.	IgA vasculitis. No strongyloidiasis manifestations.	8 days	COVID-19 Rapid Test: IgM and IgG positive.	Coproparasitological examination: Strongyloides stercoralis.	Serology for Dengue and Leptospirosis: negative. One day before admission: Eosinophiles increased. Platelets normal. Admission: WBC normal. Granulocytes increased. Eosinophiles normal. Platelets increased. Hemoglobin decreased. Urea decreased. Creatinine decreased. Aspartate aminotransferase normal. Glutamate aminotransferase decreased. Total proteins decreased. Albumin decreased. Prothrombin tim…	N/R	Abdominal and renal ultrasound: a thickened wall of the cecum with an inflammatory appearance, without other significant findings.	N/A	N/R	Ceftriaxone at 60 mg / kg / day. A liquid diet to tolerance, fluid therapy, ceftriaxone at 80 mg / kg / day every 12 hours. Omeprazole. For the disgnosis of IgA vasculitis: dexamethasone (0.4 mg / kg / day every 12 hours for 5 days, and then its equivalent was replaced with prednisone at 1.5 mg / day. kg / day)	N/R	Metronidazole (40 mg / kg / day every 8 hours), ivermectin (1 drop /kg / day for two days)	Favorable. Discharged.	Vasculitis triggered by COVID-19. The possibility that vasculitis has been triggered by Strongyloidiasis was considered implausible, since this has mostly occurred according to case reports, when there are hyperinfestations or severe and systemic Strongyloidiasis, which is not occurred in the present case.
Nunez-Gomez 2021	Spain	Case report	1	45	M	Ecuador. Living for the past two decades in Spain		Several episodes of suspected allergic reactions with rash and angioedema. The last episode occurred in 2018, and the trigger remained undetermined	Acute hypoxic failure.	Acute hypoxic respiratory failure. Day 7: the respiratory condition had improved, and he was otherwise asymptomatic. Day 8: pruritic diffuse maculopapular rash appeared on the trunk within hours of administration of ivermectin. Day 12: pruritus persisted, and the rash recurred. The respiratory condition was still improving; he denied gastrointestinal symptoms. Symptoms resolved within 48 hours of…	Cutaneous reactivation	7 days	N/R	Strongyloides serology: positive (requested upon admission). Stool Mueller-Hinton agar plate culture: positive; growth of bacterial colonies along the larval tracks.	Blood cultures (day 12): ruled out Gram-negative bacteremia	N/R	N/A	N/A	Mild	Low-flow oxygen therapy	Dexamethasone (6 mg once daily, day 1 day 12)	Ivermectin 200 mg/kg (day 8, for 14 days)	Improved	Strongyloides stercoralis hyperinfection syndrome in the context of corticosteroid therapy.
O’Dowling 2022	Ireland	Case report	1	60	F	Nigeria, but living in Ireland for over 20 years	Vaccination - N/R	No significant past medical history and took no medications.	Sudden onset central, cramping abdominal pain within 24 hours of her COVID-19 diagnosis	First presentation: Cramping abdominal pain. Constipation. Second presentation (day 9): worsening abdominal symptoms (diagnosed with a small bowel obstruction)	HS	6 weeks	Unclear. Diagnosed with COVID- 19 after being classified as a close contact of a positive case	Pathological analysis of the small bowel resection confirmed the presence of parasites in the specimen. Strongyloides serology was not confirmed until day 30 post-operatively.	Laparoscopy: small bowel inflammation with adhesions causing internal hernia, with bowel concerning for compromise.	N/R	CT of the abdomen and pelvis a small bowel obstruction with a transition point in the pelvis	N/A	Asymptomatic	Conservative management for small bowel obstruction. Small laparotomy, the adhesions removed, and the bowel resected with primary anastomosis formation.	None	Two doses of oral Ivermectin	Improvement	It is unclear why this patient developed SHS in the setting of asymptomatic COVID-19 infection, and, although unlikely, it may be coincidental. Infections known to cause SHS are those that cause a significant T-cell response, namely HIV and HTLV-1.
Patel 2021	N/R	Case report	1	72	M	Nicaragua	N/R	N/R	Dyspnea.	Dyspnea. After admission: worsening hypoxia. Acute respiratory distress syndrome. Prolonged shock. Diarrhea. Persistent fevers. Fevers and vasopressor requirements subsequently resolved after Ivermectine.	DS		NP swab. RT-PCR positive. No data on Ct.	Stool ova and parasite examination - microscopic evaluation: rhabditiform larvae consistent with Strongyloides stercoralis. Bronchoalveolar lavage gram stain: larvae-like structure suspicious for Strongyloides stercoralis	Multi-drug resistant Escherichia coli pneumonia. Peripheral eosinophil count increased.	N/R	N/A	N/A	Severe	Intubation. Tracheostomy. Continuous vasopressor support and stress dose steroids	Dexamethasone. Stress dose steroids. Full dose anticoagulation	Ivermectin.	Improvement	Disseminated strongyloidiasis. The use of steroids for COVID-19 and shock resulted in strongyloides hyperinfection syndrome. The presence of an Escherichia coli pneumonia was, in retrospect, an important clue to the patient's presentation. Bacterial pneumonia from enteric organisms has been found to be a common co-infection in patients with pulmonary strongyloidiasis
Pintos-Pascual 2021	Spain	Case report	1	70	M	Ecuador	No data on vaccination.	Hypertension, in treatment with losartan-hydrochlorothiazide.	One month after discharge, the patient began to experience epigastric abdominal pain without nausea, vomiting, diarrhoea, fever, cutaneous pruritus, or loss of weight or appetite. The respiratory symptoms had resolved.	Epigastric abdominal pain without nausea, vomiting, diarrhoea,fever, cutaneous pruritus, or loss of weight or appetite.	Digestive symptoms. Eosinophilia	2 months from SARS-CoV-2 onset	RT-PCR positive. No data on Ct	Serological test: positive (2 months after the SARS-CoV-2 onset). Fresh stool analysis: confirmed the presence of Strongyloides sp. Larvae. Several weeks later, given that eosinophilia persisted, new stools amples were requested, in which Strongyloides sp. larvae wereonce again observed.	Normal eosinophil count throughout his hospital stay for SARS-CoV-2 infection. Quantiferon test - negative result. Serological tests for HIV, syphilis, hep-atitis B and C, Leishmania and Trypanosoma cruzi- negative. Elevated transaminases, leukocytes 8690/l, neutrophils 7680/l (88.4%), lymphocytes 590/l (6.8%), monocytes 360/l (4.1%), eosinophils 10/l (0.1%), basophils 10/l (0.1%), haemoglobin 16…	Chest X-ray showed resolution of the COVID-19 pneumonia.	N/A	N/A	Severe	N/R	250-mg boluses of methylprednisolone (5 days); following improvement - dose tapering, ending treatment at one month. Tocilizumab (day 6 to day 13). Anakinra (on days 10–13 and 19–24).	Albendazole 400 mg/12 h for 3 days. Ivermectin (eosinophilia persisted after several weeks)	Resolution of symptoms	The patient presented a reactivation of Strongyloides sp., probably in relation to prolonged corticosteroid administration. Also, tocilizumab and anakinra, may present an increase in the risk of opportunistic infections.
Singh 2021	India	Case report	1	58	M	North India	No data on vaccination.	Diabetes. Daily insulin. Rheumatoid arthritis (diagnosed 2 years earlier), taking oral methylprednisolone for pain and swelling in the joints (initially 40 mg in two divided doses and later tapered to 20 mg once daily, followed by 10 mg daily)	Breathlessness, dyspnea, abdominal pain for the (past 4 days). Fever, sore throat, dyspnea and gastric upset with upper respiratory tract symptoms (previous 14 days)	Abdominal pain - acute colicky in nature, periumbilical, not radiating to other sites and associated with abdominal upset with vomiting. Icterus and tender hepatomegaly.	Unclear. Ascariasis-strongyloidosis coinfection in COVID patient	Unclear.	RT-PCR positive. No data on Ct. Day 16: RT-PCR negative.	Stool microscopic examination: fertilized corticated eggs/ova (45–60 μm in dimension) of A. lumbricoides. A large number of vermiform, elongated, worm/larvae-like structures were also observed in the stool sample. Baermann modified funnel and ethyl acetate concentration technique: fusiform worm-like structures. On examination under a high-resolution compound microscope, the worms/larvae were iden…	Lymphocytes decreased. C-reactive protein increased. Procalcitonin increased. Serum amylase levels increased. Eosinophil absolute count increased to >660 cells/ul (on the hospitalization D5). Syool sample for occult blood was negative. Kinyoun and trichrome staining for opportunistic pathogens was negative. Blood culture (one aerobic, one anaerobic) before the initiation of antibiotics: sterile. …	CT: ground glass opacities throughout the lung fields, especially in the lower zones. Day 16: CT scans - improvement.	Abdomen ultrasound: multiple, tubular echogenic structures within the proximal ileum with tapered ends and showing subtle movements with peristalsis, favoring the diagnosis of worms – most probably of the Ascaris species.	N/A	N/R	Amphotericin B (for antifungal prophylaxis)	Aztreonam and oral methylprednisolone. Hydroxychloroquine, favipiravir/remedesvir, azithromycin	Ivermectin (200 μg/kg orally daily, 2 weeks) with albendazole (400 mg orally every 12 h, 2 weeks) - for Ascariasis coinfection.	Gradual resolution in respiratory as well as gastric symptoms, with improvement in oxygen saturation. Discharged after 22 hospitalization days.	Use of steroids is one of the major risk factors associated with Strongyloides dissemination or hyperinfection syndrome because it inhibits the activation process of lymphocytes and eosinophils. Increased fertility in Strongyoides females due to the use of these steroids.
Stylemans 2021	Belgium	Case report	1	59	M	Ecuador. Moved to Europe in 2013. Resided in Belgium for 7 years.	N/R	Type 2 diabetes. Smoking. Chronic eosinophilia for 7 years.	10-day history of asthenia, cough, and progressive dyspnea. No known allergies.	Tachypneic, with peripheral oxygen saturation of 88% on room air. Lung auscultation: bilateral crackles. Cinical deterioration. Slow improvement after anakinra and methylprednisolone.	Eosinophilia	>59 days	RT-PCR positive. No data on Ct.	Serologic testing for Strongyloides stercoralis: positive. Confirmed by molecular diagnosis of S. stercoralis in fresh fecal samples using RT-PCR.	WBC: 12,000 per milliliter. C-reactive protein 208 mg/L (increased). Arterial blood gas analysis was compatible with type 1 respiratory insufficiency: partial pressure of carbon dioxide, 32 mm Hg (reference range, 35–45 mm Hg); partial pressure of oxygen, 38 mm Hg (reference range, >60 mm Hg). Follow-up blood work (after day 49) showed a rising number of blood eosinophils—the highest value being …	Chest radiograph: bilateral pulmonary infiltrates, confirmed by CT. Pulmonary angiogram: exclusion of pulmonary embolism.	N/A	N/A	Severe	High flow nasal oxygen therapy. Intubation. Veno-veneous extracorporeal membrane oxygenation.	Interleukin 1 receptor antagonist therapy (anakinra) and systemic corticosteroids (methylprednisolone 80 mg, tapered over 1 month). Day 49: corticosteroids were quickly tapered from a dose of 16 mg to stop over a period of 7 days.	Single-dose Ivermectin.	49 days after admission, the patient was transfer from ICU to the Department of Pulmonary Medicine. Discharged in good health.	Chronic eosinophilia for 7 years caused by a chronic S. stercoralis infection in which COVID-19 counterbalanced the eosinophilic inflammation, leading to marked eosinopenia. Eosinopenia is a frequently encountered laboratory finding in COVID-19, present in around 50% to 70% of hospitalized patients with COVID-19. This is the first case in which COVID-19 is responsible for a resolution of chronic …	The most serious clinical entity is SHS, which demands a high degree of suspicion in immunosuppressed patients and in patients who are candidates for immunosuppressive treatment. Geri et al published a case series of 133 patients with this potentially life-threatening condition caused by a disseminated infection with multiple organ involvement. Most frequent symptoms are fever, gastrointestinal s…
